# Supplementary material for: Heating Drinking Water in Cold Season Improves Growth Performance via Enhancing Antioxidant Capacity and Rumen Fermentation Function of Beef Cattle
Source: Antioxidants (Basel). 2023 Jul 26;12(8):1492. doi: 10.3390/antiox12081492 (PMC10451963; doi:10.3390/antiox12081492)
Supplement: Supplementary file 1 [file antioxidants-12-01492-s001.zip]

Archive with 1 entries (1 files):
- antioxidants-2494967-supplementary.pdf
